# Supplementary material for: High-Throughput Sequencing Reveals Hypothalamic MicroRNAs as Novel Partners Involved in Timing the Rapid Development of Chicken (Gallus gallus) Gonads
Source: PLoS One. 2015 Jun 10;10(6):e0129738. doi: 10.1371/journal.pone.0129738 (PMC4465036; doi:10.1371/journal.pone.0129738)
Supplement: S1 Table — (XLS) [file pone.0129738.s001.xls]

## Sheet: S1 Table
S1 Table The conserved miRNAs expressed in the chicken hypothalamus
		Raw reads		Normalized reads
	miRNA	BO	AO	BO	AO
	miR-206	988	1	988	0.864065
	miR-200a-3p	81	2	81	1.72813
	miR-429-3p	145	5	145	4.32033
	miR-375	612	22	612	19.0094
	miR-196-5p	164	6	164	5.18439
	miR-200b-3p	54	6	54	5.18439
	miR-133b	165	21	165	18.1454
	miR-1684b-3p	243	53	243	45.7955
	miR-133c	497	146	497	126.154
	miR-6590-3p	15	5	15	4.32033
	miR-1a-3p	1697	601	1697	519.303
	miR-6677-5p	49	18	49	15.5532
	miR-1720-3p	8243	3393	8243	2931.77
	miR-214	635	262	635	226.385
	miR-199-5p	1153	490	1153	423.392
	miR-3532-3p	56	24	56	20.7376
	miR-199-3p	5708	2773	5708	2396.05
	miR-10b-5p	46981	22919	46981	19803.5
	miR-301b-5p	24	12	24	10.3688
	miR-204	3850	1946	3850	1681.47
	miR-211	1918	975	1918	842.464
	miR-138-5p	65	34	65	29.3782
	miR-137-3p	1556	833	1556	719.766
	miR-34c-3p	723	393	723	339.578
	miR-1731-5p	34	19	34	16.4172
	miR-203	61	35	61	30.2423
	miR-15c-5p	752	445	752	384.509
	miR-7	10214	6388	10214	5519.65
	miR-34b-5p	497	318	497	274.773
	miR-460b-3p	307	198	307	171.085
	miR-1720-5p	346	224	346	193.551
	miR-301a-3p	271	178	271	153.804
	miR-31-5p	128	89	128	76.9018
	miR-218-5p	3548	2479	3548	2142.02
	miR-130b-3p	868	620	868	535.72
	miR-1454	348	251	348	216.88
	miR-18b-5p	61	44	61	38.0189
	miR-130a-3p	1009	758	1009	654.961
	miR-383-5p	857	651	857	562.506
	miR-1805-3p	441	336	441	290.326
	miR-146b-3p	102	78	102	67.3971
	miR-15b-5p	281	217	281	187.502
	miR-184-3p	704	547	704	472.644
	miR-106-5p	135	107	135	92.455
	miR-456-3p	5927	4703	5927	4063.7
	miR-499-5p	81	65	81	56.1642
	miR-1456-5p	197	159	197	137.386
	miR-1416-5p	203	172	203	148.619
	miR-16c-5p	296	253	296	218.609
	let-7c-5p	24294	20813	24294	17983.8
	miR-128-3p	19639	16941	19639	14638.1
	miR-1552-3p	121	105	121	90.7269
	miR-20b-5p	205	178	205	153.804
	miR-130c-3p	2223	1994	2223	1722.95
	miR-153-3p	4611	4140	4611	3577.23
	miR-99a-3p	528	481	528	415.615
	miR-32-5p	173	158	173	136.522
	miR-146c-3p	165	151	165	130.474
	miR-30b-5p	3123	2898	3123	2504.06
	miR-29a-3p	1749	1624	1749	1403.24
	miR-29c-3p	731	693	731	598.797
	miR-22-3p	80495	76669	80495	66247
	miR-30a-3p	1670	1597	1670	1379.91
	miR-1662	1021	979	1021	845.92
	miR-126-5p	39031	37427	39031	32339.4
	miR-9-3p	75580	72630	75580	62757.1
	miR-26a-5p	280976	270449	280976	233686
	miR-24-3p	3305	3205	3305	2769.33
	miR-19b-3p	877	863	877	745.688
	miR-489-3p	1468	1464	1468	1264.99
	let-7j-5p	28599	28629	28599	24737.3
	miR-454-3p	3962	3967	3962	3427.75
	let-7a-5p	86281	86395	86281	74650.9
	miR-15a	2163	2187	2163	1889.71
	miR-135a-5p	3324	3366	3324	2908.44
	miR-92-3p	38593	39249	38593	33913.7
	let-7f-5p	141198	145353	141198	125594
	miR-30c-5p	16367	16882	16367	14587.1
	miR-146b-5p	11642	12036	11642	10399.9
	miR-125b-5p	80403	83649	80403	72278.2
	miR-99a-5p	41717	43450	41717	37543.6
	let-7i	32590	33957	32590	29341.1
	miR-30a-5p	83834	88588	83834	76545.8
	miR-30e-5p	9135	9852	9135	8512.77
	miR-148a-3p	95160	104403	95160	90211
	miR-107-3p	8274	9091	8274	7855.22
	miR-30d	164106	181441	164106	156777
	miR-124a-3p	10640	11816	10640	10209.8
	let-7k-5p	26414	29990	26414	25913.3
	miR-27b-3p	57135	65209	57135	56344.8
	miR-140-3p	12769	15176	12769	13113.1
	miR-100-5p	299937	359392	299937	310538
	let-7g-5p	19067	23020	19067	19890.8
	miR-23b-3p	4460	5404	4460	4669.41
	miR-181a-5p	1900492	2321733	1900492	2.00613e+06
	miR-181b-5p	91148	112413	91148	97132.2
	miR-146c-5p	621975	767100	621975	662824
	miR-103-3p	25435	31443	25435	27168.8
	miR-222a	8868	11111	8868	9600.63
	let-7b	16609	21057	16609	18194.6
	miR-221-3p	7728	9819	7728	8484.26
	miR-2964	22996	29220	22996	25248
	miR-101-3p	14435	18392	14435	15891.9
	miR-20a-5p	625	814	625	703.349
	miR-490-3p	1924	2602	1924	2248.3
	miR-9-5p	232032	315313	232032	272451
	miR-29b-3p	341	466	341	402.654
	miR-455-5p	1084	1484	1084	1282.27
	miR-455-3p	264	373	264	322.296
	miR-365-3p	163	234	163	202.191
	miR-451	2371	3437	2371	2969.79
	miR-181a-3p	9057	13135	9057	11349.5
	miR-190-5p	164	242	164	209.104
	miR-187-3p	486	725	486	626.447
	miR-19a-3p	133	200	133	172.813
	miR-21-5p	92150	140325	92150	121250
	miR-34a-5p	462	731	462	631.632
	miR-219a	704	1127	704	973.802
	miR-222b-3p	189	315	189	272.181
	miR-2188-5p	701	1170	701	1010.96
	miR-142-5p	1569	2659	1569	2297.55
	miR-223	524	902	524	779.387
	miR-142-3p	44	77	44	66.533
	miR-1664-3p	910	1622	910	1401.51
	miR-146a-5p	12660	22944	12660	19825.1
	miR-1559-5p	614	1143	614	987.627
	miR-6615-5p	180	348	180	300.695
	miR-1703-5p	25	49	25	42.3392
	miR-3525	31	61	31	52.708
	miR-7b	360	743	360	642
	miR-1306-3p	47	104	47	89.8628
	miR-6552-3p	36	81	36	69.9893
	miR-183	2198	5472	2198	4728.17
	miR-194	28	71	28	61.3486
	miR-33-5p	33	88	33	76.0377
	miR-215-5p	957	2662	957	2300.14
	miR-6549-3p	27	77	27	66.533
	miR-1744-3p	31	162	31	139.979
	miR-155	8	51	8	44.0673
	miR-6548-5p	2	40	2	34.5626
	miR-1560-3p	10	5	10	4.32033
	miR-6701-3p	13	7	13	6.04846
	miR-3524a	11	6	11	5.18439
	miR-2130	18	12	18	10.3688
	miR-551-5p	13	9	13	7.77659
	miR-216b	53	42	53	36.2907
	miR-6660-3p	29	23	29	19.8735
	miR-6553-3p	21	18	21	15.5532
	miR-6665-5p	53	46	53	39.747
	miR-1397-5p	91	79	91	68.2612
	miR-205a	63	56	63	48.3877
	miR-1805-5p	58	53	58	45.7955
	miR-1677-3p	95	87	95	75.1737
	miR-6695-5p	12	11	12	9.50472
	miR-1552-5p	152	140	152	120.969
	miR-1729-3p	161	158	161	136.522
	miR-18a-5p	261	263	261	227.249
	miR-15c-3p	31	32	31	27.6501
	miR-551-3p	55	59	55	50.9798
	miR-22-5p	26	28	26	24.1938
	miR-6552-5p	47	51	47	44.0673
	miR-1786	74	81	74	69.9893
	miR-17-3p	42	46	42	39.747
	miR-126-3p	3315	3670	3315	3171.12
	miR-1329-5p	124	138	124	119.241
	miR-1451-3p	33	37	33	31.9704
	miR-124b	24	27	24	23.3298
	miR-1729-5p	358	403	358	348.218
	miR-458a-3p	1009	1138	1009	983.306
	miR-17-5p	672	758	672	654.961
	miR-3523	108	123	108	106.28
	miR-301b-3p	1687	1927	1687	1665.05
	miR-16-5p	5043	5781	5043	4995.16
	miR-3529	44	51	44	44.0673
	miR-1625-5p	31	36	31	31.1063
	let-7d	312	364	312	314.52
	miR-1451-5p	448	528	448	456.226
	miR-6544-5p	29	35	29	30.2423
	miR-2954	2909	3530	2909	3050.15
	miR-1736-3p	65	79	65	68.2612
	miR-193b-3p	268	332	268	286.87
	miR-140-5p	190	236	190	203.919
	miR-1781-3p	12	15	12	12.961
	miR-2131-5p	99	125	99	108.008
	miR-6542-3p	38	49	38	42.3392
	miR-460a-5p	73	95	73	82.0862
	miR-1667-3p	128	174	128	150.347
	miR-460b-5p	250	341	250	294.646
	miR-1803	51	70	51	60.4846
	miR-216a	16	24	16	20.7376
	miR-124c-3p	10	15	10	12.961
	miR-144-3p	23	36	23	31.1063
	miR-1b-3p	34	56	34	48.3877
	miR-1663-3p	7	12	7	10.3688
	miR-130c-5p	21	37	21	31.9704
	miR-6586-5p	21	38	21	32.8345
	miR-222b-5p	12	22	12	19.0094
	miR-6582-5p	9	17	9	14.6891
	miR-147	17	34	17	29.3782
	miR-6606-5p	12	24	12	20.7376
	miR-1663-5p	6	12	6	10.3688
	miR-6648-3p	7	15	7	12.961
	miR-3607-5p	5	12	5	10.3688
	miR-6631-5p	5	13	5	11.2328
	miR-1467-5p	5	1	5	0.864065
	miR-1756a	5	2	5	1.72813
	miR-6544-3p	5	3	5	2.5922
	miR-1754	5	3	5	2.5922
	miR-3539	5	7	5	6.04846
	miR-217-5p	5	7	5	6.04846
	miR-6566-5p	6	3	6	2.5922
	miR-3540	6	3	6	2.5922
	miR-3530-3p	6	4	6	3.45626
	miR-1651-3p	6	8	6	6.91252
	miR-6645-5p	7	2	7	1.72813
	miR-6516-5p	7	2	7	1.72813
	miR-6669-3p	8	2	8	1.72813
	miR-1416-3p	8	3	8	2.5922
	miR-1452	8	6	8	5.18439
	miR-6582-3p	8	7	8	6.04846
	miR-1782	8	7	8	6.04846
	miR-1690-5p	8	8	8	6.91252
	miR-1621-5p	9	4	9	3.45626
	miR-6689-3p	9	7	9	6.04846
	miR-1619	1	8	1	6.91252
	miR-1585	1	6	1	5.18439
	miR-6548-3p	1	4	1	3.45626
	miR-1707	1	4	1	3.45626
	miR-6699-5p	2	1	2	0.864065
	miR-3536	2	1	2	0.864065
	miR-1691	2	1	2	0.864065
	miR-1649-3p	2	1	2	0.864065
	miR-1626-5p	2	1	2	0.864065
	miR-6549-5p	2	4	2	3.45626
	miR-1784-5p	2	4	2	3.45626
	miR-1620	2	4	2	3.45626
	miR-1397-3p	2	4	2	3.45626
	miR-6623-3p	2	2	2	1.72813
	miR-6621-5p	2	2	2	1.72813
	miR-1751-5p	2	2	2	1.72813
	miR-1698	2	2	2	1.72813
	miR-1641	2	2	2	1.72813
	miR-1635	2	2	2	1.72813
	miR-1591-5p	2	2	2	1.72813
	miR-1456-3p	2	2	2	1.72813
	miR-1789	2	3	2	2.5922
	miR-1591-3p	2	3	2	2.5922
	miR-6655-5p	1	3	1	2.5922
	miR-1680-5p	1	3	1	2.5922
	miR-6656-5p	1	1	1	0.864065
	miR-6565-3p	1	1	1	0.864065
	miR-6555-5p	1	1	1	0.864065
	miR-6516-3p	1	1	1	0.864065
	miR-1725	1	1	1	0.864065
	miR-1717	1	1	1	0.864065
	miR-1668-5p	1	1	1	0.864065
	miR-1613	1	1	1	0.864065
	miR-6694-3p	1	2	1	1.72813
	miR-6609-3p	1	2	1	1.72813
	miR-3528	1	2	1	1.72813
	miR-1775-3p	1	2	1	1.72813
	miR-1714	1	2	1	1.72813
	miR-1588	1	2	1	1.72813
	miR-1563	2	9	2	7.77659
	miR-1728-5p	3	8	3	6.91252
	miR-6568-3p	3	2	3	1.72813
	miR-6604-5p	3	5	3	4.32033
	miR-1668-3p	3	5	3	4.32033
	miR-2128	3	3	3	2.5922
	miR-1597-3p	3	3	3	2.5922
	miR-1747	3	4	3	3.45626
	miR-1695	3	4	3	3.45626
	miR-1555-3p	3	4	3	3.45626
	miR-193a	4	1	4	0.864065
	miR-1628	4	1	4	0.864065
	miR-3594-3p	4	9	4	7.77659
	miR-1769-5p	4	8	4	6.91252
	miR-1655-5p	4	2	4	1.72813
	miR-1677-5p	4	4	4	3.45626
	miR-1329-3p	4	5	4	4.32033
	miR-1684a-3p	0	78	0	67.3971
	miR-1665	0	19	0	16.4172
	miR-6557-3p	0	18	0	15.5532
	miR-1812-5p	0	8	0	6.91252
	miR-1724	0	7	0	6.04846
	miR-202-5p	0	5	0	4.32033
	miR-1781-5p	0	4	0	3.45626
	miR-1753	0	4	0	3.45626
	miR-6685-3p	0	3	0	2.5922
	miR-2129	0	3	0	2.5922
	miR-1727	0	3	0	2.5922
	miR-1617	0	3	0	2.5922
	miR-6710-3p	0	2	0	1.72813
	miR-6671-5p	0	2	0	1.72813
	miR-6669-5p	0	2	0	1.72813
	miR-6615-3p	0	2	0	1.72813
	miR-6563-5p	0	2	0	1.72813
	miR-1758	0	2	0	1.72813
	miR-1708	0	2	0	1.72813
	miR-1656	0	2	0	1.72813
	miR-1654	0	2	0	1.72813
	miR-1651-5p	0	2	0	1.72813
	miR-1551-5p	0	2	0	1.72813
	miR-6696-3p	0	1	0	0.864065
	miR-6674-3p	0	1	0	0.864065
	miR-6649-3p	0	1	0	0.864065
	miR-6599-5p	0	1	0	0.864065
	miR-6589-5p	0	1	0	0.864065
	miR-6573-3p	0	1	0	0.864065
	miR-6559-5p	0	1	0	0.864065
	miR-3064-3p	0	1	0	0.864065
	miR-1797	0	1	0	0.864065
	miR-1791-3p	0	1	0	0.864065
	miR-1771	0	1	0	0.864065
	miR-1740-5p	0	1	0	0.864065
	miR-1737	0	1	0	0.864065
	miR-1649-5p	0	1	0	0.864065
	miR-1604	0	1	0	0.864065
	miR-1593	0	1	0	0.864065
	miR-1580	0	1	0	0.864065
	miR-1574-3p	0	1	0	0.864065
	miR-1569	0	1	0	0.864065
	miR-122-5p	0	1	0	0.864065
	miR-6663-5p	1	0	1	0
	miR-6662-3p	1	0	1	0
	miR-6654-3p	1	0	1	0
	miR-6642-5p	1	0	1	0
	miR-6592-3p	1	0	1	0
	miR-6561-3p	1	0	1	0
	miR-6550-3p	1	0	1	0
	miR-458a-5p	1	0	1	0
	miR-3535	1	0	1	0
	miR-3064-5p	1	0	1	0
	miR-1796	1	0	1	0
	miR-1772-3p	1	0	1	0
	miR-1716	1	0	1	0
	miR-1700	1	0	1	0
	miR-1689-5p	1	0	1	0
	miR-1687-3p	1	0	1	0
	miR-1685-3p	1	0	1	0
	miR-1679	1	0	1	0
	miR-1666	1	0	1	0
	miR-1660	1	0	1	0
	miR-1596-3p	1	0	1	0
	miR-1572	1	0	1	0
	miR-1553-5p	1	0	1	0
	miR-1467-3p	1	0	1	0
	miR-1460	1	0	1	0
	miR-6668-3p	2	0	2	0
	miR-6570-5p	2	0	2	0
	miR-6566-3p	2	0	2	0
	miR-6555-3p	2	0	2	0
	miR-458b-3p	2	0	2	0
	miR-1c	2	0	2	0
	miR-1779	2	0	2	0
	miR-1746	2	0	2	0
	miR-1730-3p	2	0	2	0
	miR-1712-3p	2	0	2	0
	miR-1683	2	0	2	0
	miR-1592	2	0	2	0
	miR-1550-3p	2	0	2	0
	miR-1434	2	0	2	0
	miR-10a-3p	2	0	2	0
	miR-6666-3p	3	0	3	0
	miR-449c-3p	3	0	3	0
	miR-3538	3	0	3	0
	miR-1568	3	0	3	0
	miR-1728-3p	4	0	4	0
	miR-1687-5p	5	0	5	0
	miR-1601	5	0	5	0
	miR-1453	5	0	5	0
	miR-199b	6	0	6	0
	miR-449b-5p	8	0	8	0
	miR-449a	12	0	12	0
