# Supplementary material for: High-Throughput Sequencing Reveals Hypothalamic MicroRNAs as Novel Partners Involved in Timing the Rapid Development of Chicken (Gallus gallus) Gonads
Source: PLoS One. 2015 Jun 10;10(6):e0129738. doi: 10.1371/journal.pone.0129738 (PMC4465036; doi:10.1371/journal.pone.0129738)
Supplement: S2 Table — (XLS) [file pone.0129738.s002.xls]

## Sheet: S2 Table 
S2 Table Novel miRNAs expressed in the chicken hypothalamus
	Number	Chromosome	Start	End	Orientation	Abundance(BPO)	Abundance(APO)	Sequence	sRNA length	Genomic Hits	Hairpin Length	Hairpin % G/C content	Minimum Free Energy	Adjusted MFE	Randfold p-value
	1	1	51838323	51838344	+	0	5	ACTGGCGTAGCACACTCTCTAC	22	1	95	49.4737	-34.62	-36.4421	0.029703
	2	1	192022027	192022048	-	0	5	AATCACAGACTGGTTTGGGTTG	22	6	279	50.8961	-164	-58.7814	0.009901
	3	1	120045092	120045114	-	17	32	CTGATGTGTGAGCGCTGTGCACT	23	1	86	60.4651	-39.5	-45.9302	0.009901
	4	1	111413644	111413665	-	9	7	ACTTCAGGATCCAAGGATTTCA	22	1	93	51.6129	-41.2	-44.3011	0.009901
	5	1	38401684	38401706	+	6	9	TTCCAGAACCTCTTATGCACAGT	23	1	189	51.8519	-76.5	-40.4762	0.009901
	6	1	152833613	152833634	-	0	5	CAGCCAAATAGTCCTCCTCTTT	22	1	115	46.9565	-43.1	-37.4783	0.009901
	7	1	11995772	11995793	+	6	0	TGAGAGCAGCCCACGCTGAGCT	22	1	117	63.2479	-63.7	-54.4444	0.009901
	8	1	50275902	50275922	-	7	0	TCGTGACCTTCTCTTTGTATT	21	1	116	32.7586	-31.54	-27.1897	0.009901
	9	2	140037582	140037603	-	8	8	TTCTCTGTTAGACCTTCAGCCT	22	1	59	52.5424	-24	-40.678	0.029703
	10	2	3976168	3976189	+	0	46	AACAGCACCGTGCCACGTTGGC	22	1	97	56.701	-42.4	-43.7113	0.019802
	11	2	413630	413652	+	6	32	GATGAAATCCCCCTATGGCCTGT	23	1	134	56.7164	-54.1	-40.3731	0.019802
	12	2	9282179	9282201	-	0	11	ATTACACCCTGTAGATTGAAACC	23	1	124	45.1613	-40.2	-32.4194	0.019802
	13	2	68112151	68112173	-	0	7	TTTGGCCATACTGTGCTGCAACT	23	1	72	44.4444	-23.3	-32.3611	0.019802
	14	4	12971939	12971960	+	8	5	TCATCTGAAAGCCTGTACCGGA	22	1	86	55.814	-34.8	-40.4651	0.029703
	15	4	38970089	38970109	-	0	11	TTCCGCGAACCGCCTTCGGTC	21	1	126	67.4603	-64.2	-50.9524	0.019802
	16	5	33327562	33327584	+	0	5	ATGTGAATGCTGAACAGATGGTT	23	1	56	41.0714	-20.1	-35.8929	0.009901
	17	6	15705152	15705173	+	0	5	CCGGGCCCGAGGCGGACTGTCC	22	1	52	80.7692	-31.5	-60.5769	0.039604
	18	6	34905197	34905219	+	10	8	GCACTGAGGACTCTACATCTGGA	23	14	150	52	-60.3	-40.2	0.009901
	19	7	34525643	34525664	-	6	0	TCCGTCCCGCGGCTCTGCCACT	22	1	212	58.9623	-86.7	-40.8962	0.049406
	20	7	34696846	34696866	-	5	0	AGAAAGAATACAGGAAGGATC	21	1	77	44.1558	-26.2	-34.026	0.039604
	21	7	14815440	14815460	+	5	0	ATGCAAGATGAAGGTAGTACT	21	1	140	41.4286	-38.9	-27.7857	0.019802
	22	7	32718027	32718047	-		10	ACTCTCAGCTCTGGCCTTGGC	21	1	56	64.2857	-28.4	-50.7143	0.009901
	23	7	9538	9560	-	10	8	GCACTGAGGACTCTACATCTGGA	23	14	62	48.3871	-30.4	-49.0323	0.009901
	24	7	36214812	36214834	+	10	8	GCACTGAGGACTCTACATCTGGA	23	14	82	54.878	-36.8	-44.878	0.009901
	25	8	7452935	7452956	+	38	0	CCGAGCGAGCTCTGCAGAGCCT	22	1	65	66.1538	-30.9	-47.5385	0.039604
	26	8	4627262	4627282	-	15	9	CACAGCAAGTGTAGACAGGCA	21	1	130	56.9231	-70.51	-54.2385	0.009901
	27	8	7422343	7422364	+	0	14	ACGCACGAGCTCAATCCTGTCC	22	1	93	62.3656	-49.1	-52.7957	0.009901
	28	10	18644682	18644702	-	0	20	TTCCTGGGCTGCTTTGAAGCT	21	1	95	58.9474	-46.7	-49.1579	0.009901
	29	11	17915162	17915184	-	10	0	TCTGGCTGCCGCCTACTGACACC	23	1	124	61.2903	-54.3	-43.7903	0.039604
	30	12	8992022	8992043	+	5	5	CTGTGAAATCTCTCCTTGCAGA	22	1	119	48.7395	-46.7	-39.2437	0.009901
	31	13	17733152	17733174	+	0	8	GCACTGAGGACTCTACATCTGGA	23	14	70	54.2857	-28.1	-40.1429	0.039604
	32	13	17736780	17736802	+	10	8	GCACTGAGGACTCTACATCTGGA	23	14	60	51.6667	-28.3	-47.1667	0.009901
	33	13	16456094	16456116	-	7	0	TCATCAGAGAGGCTGGGCTCTGT	23	1	112	52.6786	-52	-46.4286	0.009901
	34	14	15105910	15105931	-	0	5	TCCGCCTGCGGGATGACGTCGC	22	1	85	76.4706	-44.2	-52	0.049505
	35	14	6476288	6476309	+	0	11	GGTACCCCCGGCACCTCTGAGC	22	1	163	70.5521	-86.6	-53.1288	0.019802
	36	14	12692031	12692053	-	6	0	TGACTGCACGCATGCCTCTGGCT	23	1	103	69.9029	-52.4	-50.8738	0.009901
	37	14	8505950	8505971	+	7	0	TTTCTGGTACAGTGACTCGAGC	22	1	91	46.1538	-42.6	-46.8132	0.009901
	38	15	756354	756375	+	7	0	CAGGACCACAGCTGGACTCAGC	22	1	69	68.1159	-42.1	-61.0145	0.019802
	39	17	4936698	4936718	-	5	10	CACCAGCTCTGTCCCCGCAGT	21	1	100	66	-51.3	-51.3	0.029703
	40	18	2972435	2972457	-	0	6	TCTCCGGTTCGAGACCTTGCTCT	23	1	108	60.1852	-51.4	-47.5926	0.009901
	41	18	2195291	2195312	-	5	0	TCAGAGCTCGCATTGTCACCCA	22	1	88	69.3182	-53.8	-61.1364	0.009901
	42	18	5195957	5195979	-	6	0	TGTCCTTCGGTGTCTCTGCTGGT	23	1	82	62.1951	-40.2	-49.0244	0.009901
	43	24	3338918	3338939	+	6	0	TTTTGACTGCATGCATCCAGGT	22	1	168	47.0238	-64.8	-38.5714	0.009901
	44	26	6696	6718	-	10	8	GCACTGAGGACTCTACATCTGGA	23	14	82	54.878	-34.7	-42.3171	0.029703
	45	27	5010703	5010725	+	16	7	ACCAGCTCTGCAGCCTTCACTCG	23	1	74	66.2162	-36.3	-49.0541	0.029703
	46	28	3672765	3672787	+	24	21	TGCACGGCTGCAGCCTCCTCACC	23	1	71	64.7887	-41.5	-58.4507	0.009901
