# Supplementary material for: High-Throughput Sequencing Reveals Hypothalamic MicroRNAs as Novel Partners Involved in Timing the Rapid Development of Chicken (Gallus gallus) Gonads
Source: PLoS One. 2015 Jun 10;10(6):e0129738. doi: 10.1371/journal.pone.0129738 (PMC4465036; doi:10.1371/journal.pone.0129738)
Supplement: S3 Table — The miRNAs with |log2(fold-change)|> 2.0 were indicated in bold. (XLS) [file pone.0129738.s003.xls]

## Sheet: S3 Table
S3 Table The differentially expressed miRNAs between BO and AO
		Raw reads		Normalized reads
	miRNA	BO	AO	BO	AO	fold_change	fold_change normalized	log2(Fold_change)	log2(Fold_change) normalized	p-value
	miR-449a	12	0	12	0	NA	NA	NA	NA	9.84084e-05
	miR-206	988	1	988	0.864065	988	1143.43	9.94837	10.1591	0
	miR-200a-3p	81	2	81	1.72813	40.5	46.8715	5.33985	5.55063	8.97289e-25
	miR-429-3p	145	5	145	4.32033	29	33.5623	4.85798	5.06876	1.03451e-41
	miR-375	612	22	612	19.0094	27.8182	32.1945	4.79796	5.00874	1.39876e-170
	miR-196-5p	164	6	164	5.18439	27.3333	31.6334	4.77259	4.98337	2.35331e-46
	miR-200b-3p	54	6	54	5.18439	9	10.4159	3.16993	3.38071	1.30466e-12
	miR-133b	165	21	165	18.1454	7.85714	9.09323	2.974	3.18479	7.02209e-34
	miR-1684b-3p	243	53	243	45.7955	4.58491	5.3062	2.19689	2.40767	8.7448e-37
	miR-133c	497	146	497	126.154	3.40411	3.93964	1.76728	1.97806	9.97022e-58
	miR-6590-3p	15	5	15	4.32033	3	3.47196	1.58496	1.79575	0.0124945
	miR-1a-3p	1697	601	1697	519.303	2.82363	3.26784	1.49755	1.70833	8.19406e-158
	miR-6677-5p	49	18	49	15.5532	2.72222	3.15048	1.44478	1.65557	1.18037e-05
	miR-1720-3p	8243	3393	8243	2931.77	2.42941	2.81161	1.28061	1.49139	0
	miR-214	635	262	635	226.385	2.42366	2.80495	1.27719	1.48797	1.51165e-49
	miR-199-5p	1153	490	1153	423.392	2.35306	2.72324	1.23454	1.44532	9.45637e-85
	miR-3532-3p	56	24	56	20.7376	2.33333	2.70041	1.22239	1.43318	2.48687e-05
	miR-199-3p	5708	2773	5708	2396.05	2.05842	2.38225	1.04154	1.25232	0
	miR-10b-5p	46981	22919	46981	19803.5	2.04987	2.37236	1.03553	1.24632	0
	miR-301b-5p	24	12	24	10.3688	2	2.31464	1	1.21078	0.0183409
	miR-204	3850	1946	3850	1681.47	1.97842	2.28966	0.984347	1.19513	7.6759e-208
	miR-211	1918	975	1918	842.464	1.96718	2.27666	0.976129	1.18691	2.42872e-103
	miR-138-5p	65	34	65	29.3782	1.91176	2.21252	0.934905	1.14569	0.000162286
	miR-137-3p	1556	833	1556	719.766	1.86795	2.16181	0.901454	1.11224	6.18827e-76
	miR-34c-3p	723	393	723	339.578	1.83969	2.12912	0.879466	1.09025	4.37929e-35
	miR-1731-5p	34	19	34	16.4172	1.78947	2.07099	0.839535	1.05032	0.0124534
	miR-203	61	35	61	30.2423	1.74286	2.01704	0.801454	1.01224	0.000956445
	miR-15c-5p	752	445	752	384.509	1.68989	1.95574	0.756927	0.96771	2.84389e-30
	miR-7	10214	6388	10214	5519.65	1.59894	1.85048	0.677112	0.887894	0
	miR-34b-5p	497	318	497	274.773	1.56289	1.80877	0.644219	0.855002	6.9241e-17
	miR-460b-3p	307	198	307	171.085	1.55051	1.79443	0.632738	0.843521	9.84722e-11
	miR-1720-5p	346	224	346	193.551	1.54464	1.78765	0.627273	0.838056	7.45183e-12
	miR-301a-3p	271	178	271	153.804	1.52247	1.76199	0.606416	0.817198	3.52058e-09
	miR-31-5p	128	89	128	76.9018	1.4382	1.66446	0.524267	0.735049	0.000222428
	miR-218-5p	3548	2479	3548	2142.02	1.43122	1.65638	0.517248	0.72803	2.07322e-84
	miR-130b-3p	868	620	868	535.72	1.4	1.62025	0.485427	0.69621	2.34104e-20
	miR-1454	348	251	348	216.88	1.38645	1.60457	0.4714	0.682183	1.06395e-08
	miR-18b-5p	61	44	61	38.0189	1.38636	1.60447	0.471306	0.682088	0.0185137
	miR-130a-3p	1009	758	1009	654.961	1.33113	1.54055	0.412656	0.623439	1.75151e-19
	miR-383-5p	857	651	857	562.506	1.31644	1.52354	0.396638	0.60742	4.06122e-16
	miR-1805-3p	441	336	441	290.326	1.3125	1.51898	0.392317	0.6031	7.66336e-09
	miR-146b-3p	102	78	102	67.3971	1.30769	1.51342	0.387023	0.597806	0.00567016
	miR-15b-5p	281	217	281	187.502	1.29493	1.49865	0.372875	0.583658	8.10258e-06
	miR-184-3p	704	547	704	472.644	1.28702	1.48949	0.364035	0.574817	2.17247e-12
	miR-106-5p	135	107	135	92.455	1.26168	1.46017	0.335349	0.546131	0.00365418
	miR-456-3p	5927	4703	5927	4063.7	1.26026	1.45852	0.333721	0.544503	5.33028e-84
	miR-499-5p	81	65	81	56.1642	1.24615	1.4422	0.317482	0.528265	0.0306984
	miR-1456-5p	197	159	197	137.386	1.23899	1.43391	0.309169	0.519952	0.000791291
	miR-1416-5p	203	172	203	148.619	1.18023	1.36591	0.239071	0.449854	0.00264728
	miR-16c-5p	296	253	296	218.609	1.16996	1.35402	0.22646	0.437243	0.000439599
	let-7c-5p	24294	20813	24294	17983.8	1.16725	1.35088	0.223115	0.433898	2.89357e-224
	miR-128-3p	19639	16941	19639	14638.1	1.15926	1.34163	0.213202	0.423985	5.00726e-174
	miR-1552-3p	121	105	121	90.7269	1.15238	1.33367	0.204618	0.4154	0.0327062
	miR-20b-5p	205	178	205	153.804	1.15169	1.33287	0.203747	0.414529	0.0055949
	miR-130c-3p	2223	1994	2223	1722.95	1.11484	1.29023	0.156843	0.367625	1.48463e-16
	miR-153-3p	4611	4140	4611	3577.23	1.11377	1.28899	0.155449	0.366232	1.81228e-32
	miR-99a-3p	528	481	528	415.615	1.09771	1.27041	0.134501	0.345284	0.000149846
	miR-32-5p	173	158	173	136.522	1.09494	1.26719	0.130847	0.34163	0.0316573
	miR-146c-3p	165	151	165	130.474	1.09272	1.26462	0.127917	0.3387	0.0370136
	miR-30b-5p	3123	2898	3123	2504.06	1.07764	1.24717	0.107875	0.318658	1.08153e-17
	miR-29a-3p	1749	1624	1749	1403.24	1.07697	1.2464	0.106979	0.317761	1.61337e-10
	miR-29c-3p	731	693	731	598.797	1.05483	1.22078	0.0770161	0.287799	0.000177292
	miR-22-3p	80495	76669	80495	66247	1.0499	1.21507	0.0702558	0.281039	0
	miR-30a-3p	1670	1597	1670	1379.91	1.04571	1.21022	0.0644838	0.275267	5.24677e-08
	miR-1662	1021	979	1021	845.92	1.0429	1.20697	0.0606021	0.271385	2.72105e-05
	miR-126-5p	39031	37427	39031	32339.4	1.04286	1.20692	0.060541	0.271324	5.42836e-150
	miR-9-3p	75580	72630	75580	62757.1	1.04062	1.20433	0.0574389	0.268222	3.69018e-284
	miR-26a-5p	280976	270449	280976	233686	1.03892	1.20237	0.0550903	0.265873	0
	miR-24-3p	3305	3205	3305	2769.33	1.0312	1.19343	0.0443259	0.255109	1.0238e-12
	miR-19b-3p	877	863	877	745.688	1.01622	1.17609	0.0232163	0.233999	0.000759769
	miR-489-3p	1468	1464	1468	1264.99	1.00273	1.16048	0.00393641	0.214719	5.81147e-05
	let-7j-5p	28599	28629	28599	24737.3	0.998952	1.15611	-0.00151258	0.20927	1.08174e-67
	miR-454-3p	3962	3967	3962	3427.75	0.99874	1.15586	-0.00181952	0.208963	1.15031e-10
	let-7a-5p	86281	86395	86281	74650.9	0.99868	1.15579	-0.00190492	0.208878	8.6646e-202
	miR-15a	2163	2187	2163	1889.71	0.989026	1.14462	-0.0159196	0.194863	8.93014e-06
	miR-135a-5p	3324	3366	3324	2908.44	0.987522	1.14288	-0.0181148	0.192668	4.8017e-08
	miR-92-3p	38593	39249	38593	33913.7	0.983286	1.13798	-0.0243167	0.186466	4.34636e-73
	let-7f-5p	141198	145353	141198	125594	0.971414	1.12424	-0.0418412	0.168942	4.21539e-221
	miR-30c-5p	16367	16882	16367	14587.1	0.969494	1.12201	-0.0446959	0.166087	8.67294e-26
	miR-146b-5p	11642	12036	11642	10399.9	0.967265	1.11943	-0.0480171	0.162766	4.02575e-18
	miR-125b-5p	80403	83649	80403	72278.2	0.961195	1.11241	-0.057099	0.153684	1.3711e-104
	miR-99a-5p	41717	43450	41717	37543.6	0.960115	1.11116	-0.0587208	0.152062	1.10872e-53
	let-7i	32590	33957	32590	29341.1	0.959743	1.11073	-0.0592797	0.151503	5.6698e-42
	miR-30a-5p	83834	88588	83834	76545.8	0.946336	1.09521	-0.0795758	0.131207	1.33321e-80
	miR-30e-5p	9135	9852	9135	8512.77	0.927223	1.07309	-0.109012	0.101771	1.18512e-06
	miR-148a-3p	95160	104403	95160	90211	0.911468	1.05486	-0.133736	0.0770468	2.77298e-33
	miR-107-3p	8274	9091	8274	7855.22	0.910131	1.05331	-0.135854	0.0749287	0.000628052
	miR-30d	164106	181441	164106	156777	0.904459	1.04675	-0.144873	0.0659102	2.97664e-42
	miR-124a-3p	10640	11816	10640	10209.8	0.900474	1.04214	-0.151244	0.0595392	0.00201638
	let-7k-5p	26414	29990	26414	25913.3	0.88076	1.01932	-0.183179	0.027604	0.0230251
	miR-27b-3p	57135	65209	57135	56344.8	0.876183	1.01402	-0.190696	0.0200864	0.014616
	miR-140-3p	12769	15176	12769	13113.1	0.841394	0.973762	-0.249146	-0.0383633	0.0266844
	miR-100-5p	299937	359392	299937	310538	0.834568	0.965862	-0.260899	-0.050116	1.26981e-47
	let-7g-5p	19067	23020	19067	19890.8	0.82828	0.958585	-0.27181	-0.0610272	1.49779e-05
	miR-23b-3p	4460	5404	4460	4669.41	0.825315	0.955153	-0.276984	-0.0662012	0.0236662
	miR-181a-5p	1900492	2321733	1900492	2.00613e+06	0.818566	0.947343	-0.288829	-0.0780464	0
	miR-181b-5p	91148	112413	91148	97132.2	0.810831	0.938391	-0.302526	-0.0917432	4.16744e-47
	miR-146c-5p	621975	767100	621975	662824	0.810813	0.938371	-0.302558	-0.0917753	0
	miR-103-3p	25435	31443	25435	27168.8	0.808924	0.936184	-0.305924	-0.095141	4.32127e-15
	miR-222a	8868	11111	8868	9600.63	0.798128	0.923689	-0.325308	-0.114525	2.3854e-08
	let-7b	16609	21057	16609	18194.6	0.788764	0.912852	-0.342335	-0.131552	1.19769e-18
	miR-221-3p	7728	9819	7728	8484.26	0.787046	0.910864	-0.345481	-0.134698	7.64053e-10
	miR-2964	22996	29220	22996	25248	0.786995	0.910805	-0.345573	-0.13479	1.99783e-26
	miR-101-3p	14435	18392	14435	15891.9	0.784852	0.908325	-0.349507	-0.138725	4.32389e-18
	miR-20a-5p	625	814	625	703.349	0.767813	0.888606	-0.381173	-0.17039	0.0263971
	miR-490-3p	1924	2602	1924	2248.3	0.739431	0.855759	-0.435512	-0.224729	2.10286e-07
	miR-9-5p	232032	315313	232032	272451	0.735878	0.851647	-0.442461	-0.231678	0
	miR-29b-3p	341	466	341	402.654	0.73176	0.84688	-0.450558	-0.239775	0.0198183
	miR-455-5p	1084	1484	1084	1282.27	0.730458	0.845374	-0.453126	-0.242344	2.48047e-05
	miR-455-3p	264	373	264	322.296	0.707775	0.819122	-0.498638	-0.287855	0.0137192
	miR-365-3p	163	234	163	202.191	0.696581	0.806167	-0.521637	-0.310854	0.0346092
	miR-451	2371	3437	2371	2969.79	0.689846	0.798372	-0.535654	-0.324871	2.18967e-17
	miR-181a-3p	9057	13135	9057	11349.5	0.689532	0.798009	-0.536311	-0.325528	4.09584e-62
	miR-190-5p	164	242	164	209.104	0.677686	0.7843	-0.561311	-0.350528	0.016845
	miR-187-3p	486	725	486	626.447	0.670345	0.775803	-0.577025	-0.366242	1.33149e-05
	miR-19a-3p	133	200	133	172.813	0.665	0.769618	-0.588574	-0.377791	0.0208815
	miR-21-5p	92150	140325	92150	121250	0.65669	0.76	-0.606716	-0.395933	0
	miR-34a-5p	462	731	462	631.632	0.632011	0.731439	-0.661979	-0.451196	1.20089e-07
	miR-219a	704	1127	704	973.802	0.624667	0.72294	-0.67884	-0.468057	9.78232e-12
	miR-222b-3p	189	315	189	272.181	0.6	0.694392	-0.736966	-0.526183	6.77176e-05
	miR-2188-5p	701	1170	701	1010.96	0.599145	0.693403	-0.739022	-0.528239	9.92701e-15
	miR-142-5p	1569	2659	1569	2297.55	0.590071	0.682901	-0.761038	-0.550256	6.35866e-34
	miR-223	524	902	524	779.387	0.580931	0.672323	-0.783561	-0.572778	2.41525e-13
	miR-142-3p	44	77	44	66.533	0.571429	0.661326	-0.807355	-0.596572	0.0286772
	miR-1664-3p	910	1622	910	1401.51	0.561036	0.649298	-0.833835	-0.623053	3.00125e-26
	miR-146a-5p	12660	22944	12660	19825.1	0.551778	0.638584	-0.85784	-0.647057	0
	miR-1559-5p	614	1143	614	987.627	0.537183	0.621692	-0.896515	-0.685732	3.61468e-22
	miR-6615-5p	180	348	180	300.695	0.517241	0.598614	-0.95109	-0.740308	1.21189e-08
	miR-1703-5p	25	49	25	42.3392	0.510204	0.590469	-0.970854	-0.760071	0.035342
	miR-3525	31	61	31	52.708	0.508197	0.588146	-0.976541	-0.765758	0.0159724
	miR-7b	360	743	360	642	0.484522	0.560747	-1.04537	-0.834583	2.52986e-20
	miR-1306-3p	47	104	47	89.8628	0.451923	0.52302	-1.14585	-0.935068	0.000160238
	miR-6552-3p	36	81	36	69.9893	0.444444	0.514364	-1.16993	-0.959142	0.000777751
	miR-183	2198	5472	2198	4728.17	0.401681	0.464874	-1.31588	-1.10509	8.00241e-221
	miR-194	28	71	28	61.3486	0.394366	0.456408	-1.34239	-1.13161	0.000263165
	miR-33-5p	33	88	33	76.0377	0.375	0.433995	-1.41504	-1.20425	2.2351e-05
	miR-215-5p	957	2662	957	2300.14	0.359504	0.416061	-1.47592	-1.26514	7.94322e-134
	miR-6549-3p	27	77	27	66.533	0.350649	0.405814	-1.5119	-1.30112	2.84891e-05
	miR-1744-3p	31	162	31	139.979	0.191358	0.221462	-2.38565	-2.17487	6.5949e-08
	miR-155	8	51	8	44.0673	0.156863	0.18154	-2.67243	-2.46164	1.26212e-07
	miR-6548-5p	2	40	2	34.5626	0.05	0.057866	-4.32193	-4.11115	5.05065e-09
	miR-1665	0	19	0	16.4172	0	0	NA	NA	7.71724e-06
	miR-1684a-3p	0	78	0	67.3971	0	0	NA	NA	8.38498e-22
	miR-6557-3p	0	18	0	15.5532	0	0	NA	NA	1.45182e-05
