# Supplementary material for: High-Throughput Sequencing Reveals Hypothalamic MicroRNAs as Novel Partners Involved in Timing the Rapid Development of Chicken (Gallus gallus) Gonads
Source: PLoS One. 2015 Jun 10;10(6):e0129738. doi: 10.1371/journal.pone.0129738 (PMC4465036; doi:10.1371/journal.pone.0129738)
Supplement: S4 Table — (XLS) [file pone.0129738.s004.xls]

## Sheet: S4 Table
S4 Table The primer sequences for validation of miRNAs and putative target genes
	The primers for validation of miRNAs
	miRNA seq	Feature_ID	Primers (5'to3')
	uggaauguaaggaagugugugg	mir-206 (Gallus gallus)	TGGAATGTAAGGAAGTGTGTGG
	uagguaguuucauguuguugg	mir-196-5p(Gallus gallus)	GGTAGGTAGTTTCATGTTGTTGGA
	uuuguucguucggcucgcguua	mir-375 (Gallus gallus)	TTTGTTCGTTCGGCTCGA
	acuucaacaggagcaagacuga	mir-1744-3p (Gallus gallus)	ACTACAACAGGAGCAAGACTGAAA
	augaccuaugaauugacagac	mir-215-5p(Gallus gallus)	GGATGACCTATGAATTGACAGACA
	control	U6	TTCGTGAAGCGTTCCATATTTT
	The primers for validation of putative target genes
	Gene name	Accession number	Primers (5'to3')
	CLOCK	[GenBank: AF246959.1]	Forward: CCAGAACACAGTCTCAACACCTTT
			Reverse: TTCTGGTTATTGTTCTGTGGTAAGCT
	BMAL1(ARNTL)	[GenBank: AF205219.1]	Forward: GGGCAGGAAAAATAGGAAGG
			Reverse: TGGCGATGATCCTCTTATCC
	BMAL2(ARNTL2)	[GenBank: BD173533.1]	Forward: AGCCTCTCCTCGGTGGTAAT
			Reverse: TCGGCCTCCAAGTAATTCAT
	PER2	[GenBank: AY046566.1]	Forward: CAGTGGGGAGAACAATTTGG
			Reverse: GGCTCAAAGGGCTATGTTTG
	STAR	[GenBank: AB258391.1]	Forward: CCACGCAAGCCGTCTACAA
			Reverse:GGGAATGCAGACGGATGCT
	CRY1	[GenBank: NM_204245.1]	Forward: GAGGATGAAACAAATCTACCAGC
			Reverse: TCTGACCATCACCAGTTCCC
	CRY2	[GenBank: NM_204244.1 ]	Forward: AGCCAACAGATGTCTTCCCA
			Reverse: GGTTCTGAGTCGTATTCAAAGGT
			Reverse: GGGAATGCAGACGGATGCT
	GAPDH	[GenBank: NM_204305.1]	Forward: CAGCCATTCCTCCACCTTTG
			Reverse: AGCTTGACGAAATGGTCATTCA
