# Supplementary material for: High-Throughput Sequencing Reveals Hypothalamic MicroRNAs as Novel Partners Involved in Timing the Rapid Development of Chicken (Gallus gallus) Gonads
Source: PLoS One. 2015 Jun 10;10(6):e0129738. doi: 10.1371/journal.pone.0129738 (PMC4465036; doi:10.1371/journal.pone.0129738)
Supplement: S5 Table — (a) GO terms for cellular component; (b) GO terms for molecular function; (c) GO terms for biological process. Go terms with counts of genes > 50 were indicated in bold. (XLS) [file pone.0129738.s005.xls]

## Sheet: S5 Table
S5 Table GO analysis of the putative target genes
	(a) GO terms for cellular component				(b) GO terms for molecular function				(c) GO terms for biological process
	GO Term	Count	p-Value		GO Term	Count	p-Value		GO Term	Count	p-Value
	GO:0005634 nucleus	435	3.8785e-39		GO:0005515 protein binding	811	2.16077e-55		GO:0006355 regulation of transcription, DNA-dependent	142	0.0126407
	GO:0005737 cytoplasm	381	7.30579e-08		GO:0005524 ATP binding	266	1.77038e-26		GO:0006468 protein amino acid phosphorylation	109	3.18602e-06
	GO:0016021 integral to membrane	293	3.74053e-09		GO:0000166 nucleotide binding	259	7.95365e-06		GO:0055114 oxidation reduction	76	2.77539e-06
	GO:0005739 mitochondrion	109	7.9414e-14		GO:0008270 zinc ion binding	224	1.26463e-13		GO:0006886 intracellular protein transport	55	0.000113088
	GO:0005576 extracellular region	98	0.0275583		GO:0003677 DNA binding	188	0.00957605		GO:0007264 small GTPase mediated signal transduction	50	0.020848
	GO:0005794 Golgi apparatus	68	1.44069e-08		GO:0003700 transcription factor activity	99	0.00717603		GO:0045944 positive regulation of transcription from RNA polymerase II promoter	42	0.000133308
	GO:0005783 endoplasmic reticulum	65	1.63699e-07		GO:0005509 calcium ion binding	93	0.000453216		GO:0001701 embryonic development (sensu Mammalia)	30	3.00165e-05
	GO:0005829 cytosol	60	2.14571e-10		GO:0004672 protein kinase activity	85	0.000438726		GO:0019941 modification-dependent protein catabolism	28	0.0080068
	GO:0005615 extracellular space	50	1.94542e-05		GO:0004674 protein serine/threonine kinase activity	83	1.36501e-08		GO:0006281 DNA repair	27	0.0142484
	GO:0005743 mitochondrial inner membrane	48	1.20818e-11		GO:0003723 RNA binding	81	4.82284e-14		GO:0006260 DNA replication	26	0.0167923
	GO:0005789 endoplasmic reticulum membrane	30	4.05415e-05		GO:0004713 protein-tyrosine kinase activity	81	6.31219e-07		GO:0006913 nucleocytoplasmic transport	23	0.0362534
	GO:0005667 transcription factor complex	26	0.00640089		GO:0005525 GTP binding	75	2.29739e-12		GO:0001525 angiogenesis	20	0.00165406
	GO:0005730 nucleolus	23	0.00357631		GO:0042803 protein homodimerization activity	47	6.73768e-11		GO:0006916 anti-apoptosis	19	0.000209559
	GO:0009986 cell surface	23	0.0469016		GO:0003924 GTPase activity	42	4.5173e-09		GO:0006511 ubiquitin-dependent protein catabolism	19	0.0442699
	GO:0048471 perinuclear region	22	9.83817e-07		GO:0003964 RNA-directed DNA polymerase activity	41	1.05872e-28		GO:0007004 telomere maintenance via telomerase	18	4.12391e-17
	GO:0000139 Golgi membrane	21	0.0259058		GO:0042802 identical protein binding	41	0.025139		GO:0043123 positive regulation of I-kappaB kinase/NF-kappaB cascade	18	9.07115e-08
	GO:0030424 axon	18	6.59991e-05		GO:0000287 magnesium ion binding	38	1.63499e-08		GO:0006470 protein amino acid dephosphorylation	18	0.0390024
	GO:0005874 microtubule	18	0.00489935		GO:0008083 growth factor activity	35	4.74154e-07		GO:0007596 blood coagulation	17	0.0115253
	GO:0005792 microsome	17	0.000281945		GO:0009055 electron carrier activity	35	0.000482837		GO:0006278 RNA-dependent DNA replication	14	2.48206e-05
	GO:0019717 synaptosome	15	1.5415e-09		GO:0004386 helicase activity	29	4.63655e-05		GO:0016567 protein ubiquitination	14	0.0316568
	GO:0005813 centrosome	15	0.00288539		GO:0005506 iron ion binding	29	0.00794893		GO:0030335 positive regulation of cell migration	12	0.00202785
	GO:0005768 endosome	14	0.0484966		GO:0003779 actin binding	29	0.0215777		GO:0007067 mitosis	12	0.0373084
	GO:0045211 postsynaptic membrane	13	0.025131		GO:0005125 cytokine activity	23	3.54761e-07		GO:0010149 senescence (sensu Magnoliophyta)	11	1.42256e-11
	GO:0045121 lipid raft	12	0.00668005		GO:0008026 ATP-dependent helicase activity	23	9.76785e-06		GO:0006413 translational initiation	11	0.00118136
	GO:0042383 sarcolemma	11	1.77934e-05		GO:0003682 chromatin binding	21	0.00183067		GO:0046777 protein amino acid autophosphorylation	11	0.00952213
	GO:0016324 apical plasma membrane	11	0.00766895		GO:0030170 pyridoxal phosphate binding	20	9.56767e-08		GO:0006096 glycolysis	11	0.0105692
	GO:0005697 telomerase holoenzyme complex	10	3.05649e-11		GO:0046982 protein heterodimerization activity	20	0.000638575		GO:0032203 telomere formation via telomerase	10	1.71695e-10
	GO:0005769 early endosome	10	0.00043922		GO:0005096 GTPase activator activity	18	0.0453453		GO:0022616 DNA strand elongation	10	7.67209e-08
	GO:0030027 lamellipodium	10	0.00605627		GO:0003725 double-stranded RNA binding	16	4.33448e-09		GO:0006270 DNA replication initiation	10	5.07962e-07
	GO:0005625 soluble fraction	10	0.0316651		GO:0008565 protein transporter activity	16	0.000227867		GO:0001755 neural crest cell migration	10	4.5303e-05
	GO:0031594 neuromuscular junction	9	3.47131e-06		GO:0004842 ubiquitin-protein ligase activity	16	0.00204261		GO:0006367 transcription initiation from RNA polymerase II promoter	10	8.08567e-05
	GO:0030018 Z disc	9	0.00314217		GO:0004222 metalloendopeptidase activity	16	0.0207279		GO:0001756 somitogenesis	10	0.000540413
	GO:0005925 focal adhesion	9	0.0140781		GO:0003743 translation initiation factor activity	14	1.58565e-05		GO:0001666 response to hypoxia	10	0.000800955
	GO:0005764 lysosome	9	0.0412901		GO:0008022 protein C-terminus binding	14	0.000380036		GO:0007229 integrin-mediated signaling pathway	10	0.000800955
	GO:0008305 integrin complex	8	0.000864169		GO:0051536 iron-sulfur cluster binding	14	0.00077961		GO:0001764 neuron migration	10	0.0077574
	GO:0030131 clathrin adaptor complex	8	0.00169652		GO:0050660 FAD binding	14	0.0122689		GO:0006417 regulation of protein biosynthesis	10	0.026682
	GO:0008021 synaptic vesicle	8	0.0455261		GO:0035091 phosphoinositide binding	13	0.0289894		GO:0006418 tRNA aminoacylation for protein translation	10	0.0290981
	GO:0000783 nuclear telomere cap complex	7	8.49654e-07		GO:0005516 calmodulin binding	12	0.00480716		GO:0051260 protein homooligomerization	10	0.0290981
	GO:0005669 transcription factor TFIID complex	7	0.000766972		GO:0004812 aminoacyl-tRNA ligase activity	11	0.0156601		GO:0045740 positive regulation of DNA replication	9	6.16212e-05
	GO:0005777 peroxisome	7	0.0135663		GO:0003707 steroid hormone receptor activity	11	0.0286923		GO:0030593 neutrophil chemotaxis	8	1.3854e-05
	GO:0031225 anchored to membrane	7	0.0204576		GO:0070034 telomeric RNA binding	10	2.96799e-12		GO:0008542 visual learning	8	0.0002192
	GO:0030870 Mre11 complex	6	8.01292e-07		GO:0003720 telomerase activity	10	6.96592e-10		GO:0000060 protein import into nucleus, translocation	8	0.000396317
	GO:0043197 dendritic spine	6	1.99598e-05		GO:0004177 aminopeptidase activity	10	0.000540413		GO:0018149 peptide cross-linking	8	0.00136884
	GO:0031105 septin complex	6	7.76176e-05		GO:0051539 4 iron, 4 sulfur cluster binding	9	0.00015508		GO:0060021 palate development	8	0.00253588
	GO:0001725 stress fiber	6	0.00339824		GO:0003810 protein-glutamine gamma-glutamyltransferase activity	8	8.20512e-06		GO:0042593 glucose homeostasis	8	0.00605759
	GO:0005902 microvillus	6	0.00823098		GO:0051287 NAD binding	8	0.0203092		GO:0042102 positive regulation of T cell proliferation	8	0.0108801
	GO:0005901 caveola	6	0.00996372		GO:0004715 non-membrane spanning protein tyrosine kinase activity	8	0.0203092		GO:0043524 negative regulation of neuron apoptosis	8	0.0141479
	GO:0005770 late endosome	6	0.0297786		GO:0030145 manganese ion binding	8	0.0281684		GO:0030879 mammary gland development	8	0.0141479
	GO:0051233 spindle midzone	5	3.22356e-05		GO:0005199 structural constituent of cell wall	8	0.0416029		GO:0042742 defense response to bacterium	8	0.0227305
	GO:0005721 centric heterochromatin	5	8.09411e-05		GO:0004000 adenosine deaminase activity	7	4.94162e-06		GO:0000303 response to superoxide	7	2.7156e-07
	GO:0005672 transcription factor TFIIA complex	5	0.0001715		GO:0042162 telomeric DNA binding	7	8.85649e-05		GO:0008045 motor axon guidance	7	4.94162e-06
	GO:0035253 ciliary rootlet	5	0.000323041		GO:0003887 DNA-directed DNA polymerase activity	7	0.00412481		GO:0048009 insulin-like growth factor receptor signaling pathway	7	0.00271494
	GO:0000784 nuclear chromosome, telomeric region	5	0.00285748		GO:0005520 insulin-like growth factor binding	7	0.0262152		GO:0051346 negative regulation of hydrolase activity	7	0.00271494
	GO:0000781 chromosome, telomeric region	5	0.0135959		GO:0003714 transcription corepressor activity	7	0.0294706		GO:0048286 alveolus development	7	0.00412481
	GO:0016363 nuclear matrix	5	0.0200031		GO:0017077 oxidative phosphorylation uncoupler activity	6	1.2181e-07		GO:0045786 negative regulation of progression through cell cycle	7	0.00602818
	GO:0030426 growth cone	5	0.0328508		GO:0043560 insulin receptor substrate binding	6	0.000349551		GO:0050679 positive regulation of epithelial cell proliferation	7	0.00851952
	GO:0005658 alpha DNA polymerase:primase complex	4	0.000116145		GO:0008060 ARF GTPase activator activity	6	0.0054301		GO:0002053 positive regulation of mesenchymal cell proliferation	7	0.00851952
	GO:0005964 phosphorylase kinase complex	4	0.00543178		GO:0005158 insulin receptor binding	6	0.00672556		GO:0006289 nucleotide-excision repair	7	0.0156439
	GO:0005814 centriole	4	0.0138988		GO:0031177 phosphopantetheine binding	6	0.00996372		GO:0019221 cytokine and chemokine mediated signaling pathway	7	0.0204576
	GO:0014069 postsynaptic density	4	0.0339429		GO:0005178 integrin binding	6	0.0119407		GO:0050885 regulation of balance	7	0.0262152
	GO:0030139 endocytic vesicle	4	0.0339429		GO:0008017 microtubule binding	6	0.0226029		GO:0001657 ureteric bud development	7	0.0329878
	GO:0005778 peroxisomal membrane	4	0.0406645		GO:0008009 chemokine activity	6	0.0430899		GO:0006376 mRNA splice site selection	6	4.12796e-05
	GO:0016592 Srb-mediator complex	4	0.0480846		GO:0003684 damaged DNA binding	6	0.048236		GO:0032729 positive regulation of interferon-gamma production	6	4.12796e-05
	GO:0031305 integral to mitochondrial inner membrane	3	0.00132487		GO:0005010 insulin-like growth factor receptor activity	5	1.73193e-06		GO:0031663 lipopolysaccharide-mediated signaling pathway	6	0.000223023
	GO:0033116 ER-Golgi intermediate compartment membrane	3	0.00313796		GO:0005134 interleukin-2 receptor binding	5	3.22356e-05		GO:0046330 positive regulation of JNK cascade	6	0.000349551
	GO:0033162 melanosome membrane	3	0.00313796		GO:0005173 stem cell factor receptor binding	5	3.22356e-05		GO:0046716 muscle maintenance	6	0.00107884
	GO:0032587 ruffle membrane	3	0.00594705		GO:0043559 insulin binding	5	0.0001715		GO:0030968 unfolded protein response	6	0.00107884
	GO:0043259 laminin-10	3	0.00594705		GO:0043548 phosphoinositide 3-kinase binding	5	0.000323041		GO:0007512 adult heart development	6	0.00148334
	GO:0017119 Golgi transport complex	3	0.00986405		GO:0031994 insulin-like growth factor I binding	5	0.00137919		GO:0032312 regulation of ARF GTPase activity	6	0.0054301
	GO:0043204 perikaryon	3	0.00986405		GO:0019903 protein phosphatase binding	5	0.00285748		GO:0050796 regulation of insulin secretion	6	0.00823098
	GO:0035097 histone methyltransferase complex	3	0.0149618		GO:0003995 acyl-CoA dehydrogenase activity	5	0.00873651		GO:0051262 protein tetramerization	6	0.0226029
	GO:0005801 Golgi cis face	3	0.0149618		GO:0008484 sulfuric ester hydrolase activity	5	0.0281163		GO:0010212 response to ionizing radiation	6	0.0338675
	GO:0019773 proteasome core complex, alpha-subunit complex (sensu Eukaryota)	3	0.0149618		GO:0031625 ubiquitin protein ligase binding	5	0.0380525		GO:0001889 liver development	6	0.048236
	GO:0030127 COPII vesicle coat	3	0.0149618		GO:0004018 adenylosuccinate lyase activity	4	2.46145e-05		GO:0045348 positive regulation of MHC class II biosynthesis	5	9.78252e-06
	GO:0030496 midbody	3	0.0212802		GO:0003721 telomeric template RNA reverse transcriptase activity	4	2.46145e-05		GO:0060045 positive regulation of cardiac muscle cell proliferation	5	8.09411e-05
	GO:0005641 nuclear envelope lumen	3	0.0212802		GO:0005537 mannose binding	4	0.00136782		GO:0045213 neurotransmitter receptor metabolism	5	8.09411e-05
	GO:0030672 synaptic vesicle membrane	3	0.028832		GO:0003896 DNA primase activity	4	0.00136782		GO:0055015 ventricular cardiac muscle cell development	5	0.0001715
	GO:0001673 male germ cell nucleus	3	0.0376071		GO:0000062 acyl-CoA binding	4	0.00365944		GO:0050930 induction of positive chemotaxis	5	0.0001715
	GO:0031902 late endosome membrane	3	0.0475771		GO:0004689 phosphorylase kinase activity	4	0.00543178		GO:0045410 positive regulation of interleukin-6 biosynthesis	5	0.0001715
	GO:0030126 COPI vesicle coat	3	0.0475771		GO:0051059 NF-kappaB binding	4	0.00769724		GO:0008354 germ cell migration	5	0.000557842
	GO:0022627 cytosolic small ribosomal subunit	3	0.0475771		GO:0016780 phosphotransferase activity, for other substituted phosphate groups	4	0.0105053		GO:0006303 double-strand break repair via nonhomologous end joining	5	0.000557842
	GO:0016593 Cdc73/Paf1 complex	2	0.0141971		GO:0004869 cysteine protease inhibitor activity	4	0.0138988		GO:0006635 fatty acid beta-oxidation	5	0.00285748
	GO:0005968 Rab-protein geranylgeranyltransferase complex	2	0.0141971		GO:0004298 threonine endopeptidase activity	4	0.0339429		GO:0045429 positive regulation of nitric oxide biosynthesis	5	0.00391725
	GO:0005638 lamin filament	2	0.0141971		GO:0008483 transaminase activity	4	0.0406645		GO:0007623 circadian rhythm	5	0.0109841
	GO:0043514 interleukin-12 complex	2	0.0141971		GO:0005024 transforming growth factor beta receptor activity	4	0.0480846		GO:0048146 positive regulation of fibroblast proliferation	5	0.0109841
	GO:0030877 beta-catenin destruction complex	2	0.0270694		GO:0003878 ATP citrate synthase activity	3	0.000349679		GO:0030238 male sex determination	5	0.0109841
	GO:0019008 molybdopterin synthase complex	2	0.0270694		GO:0004775 succinate-CoA ligase (ADP-forming) activity	3	0.000349679		GO:0006888 ER to Golgi vesicle-mediated transport	5	0.0109841
	GO:0005851 eukaryotic translation initiation factor 2B complex	2	0.0430237		GO:0003726 double-stranded RNA adenosine deaminase activity	3	0.000349679		GO:0006099 tricarboxylic acid cycle	5	0.0165952
	GO:0017146 N-methyl-D-aspartate selective glutamate receptor complex	2	0.0430237		GO:0047939 L-glucuronate reductase activity	3	0.000349679		GO:0006094 gluconeogenesis	5	0.0165952
	GO:0005958 DNA-dependent protein kinase complex	2	0.0430237		GO:0070053 thrombospondin receptor activity	3	0.000349679		GO:0042552 myelination	5	0.0238381
					GO:0004392 heme oxygenase (decyclizing) activity	3	0.000349679		GO:0030833 regulation of actin filament polymerization	5	0.0281163
					GO:0030371 translation repressor activity	3	0.000349679		GO:0030168 platelet activation	5	0.0281163
					GO:0035035 histone acetyltransferase binding	3	0.00132487		GO:0051781 positive regulation of cell division	5	0.0281163
					GO:0005133 interferon-gamma receptor binding	3	0.00132487		GO:0030178 negative regulation of Wnt receptor signaling pathway	5	0.0380525
					GO:0004128 cytochrome-b5 reductase activity	3	0.00313796		GO:0006284 base-excision repair	5	0.0380525
					GO:0050998 nitric-oxide synthase binding	3	0.00313796		GO:0006879 iron ion homeostasis	5	0.0437289
					GO:0004972 N-methyl-D-aspartate selective glutamate receptor activity	3	0.00313796		GO:0035235 ionotropic glutamate receptor signaling pathway	4	2.46145e-05
					GO:0004904 interferon receptor activity	3	0.00313796		GO:0010216 maintenance of DNA methylation	4	2.46145e-05
					GO:0050897 cobalt ion binding	3	0.00313796		GO:0001757 somite specification	4	0.000116145
					GO:0003691 double-stranded telomeric DNA binding	3	0.00313796		GO:0031848 protection from non-homologous end joining at telomere	4	0.000116145
					GO:0005138 interleukin-6 receptor binding	3	0.00594705		GO:0001781 neutrophil apoptosis	4	0.00032887
					GO:0004016 adenylate cyclase activity	3	0.00594705		GO:0034393 positive regulation of smooth muscle cell apoptosis	4	0.00032887
					GO:0016847 1-aminocyclopropane-1-carboxylate synthase activity	3	0.00594705		GO:0010745 negative regulation of foam cell differentiation	4	0.000724382
					GO:0005031 tumor necrosis factor receptor activity	3	0.00594705		GO:0016322 neuron remodeling	4	0.000724382
					GO:0019992 diacylglycerol binding	3	0.00986405		GO:0032568 general transcription from RNA polymerase II promoter	4	0.000724382
					GO:0003747 translation release factor activity	3	0.0149618		GO:0048596 embryonic eye morphogenesis (sensu Actinopterygii)	4	0.000724382
					GO:0003688 DNA replication origin binding	3	0.0149618		GO:0043278 response to morphine	4	0.00136782
					GO:0000155 two-component sensor activity	3	0.0212802		GO:0032735 positive regulation of interleukin-12 production	4	0.00136782
					GO:0004843 ubiquitin-specific protease activity	3	0.0212802		GO:0045080 positive regulation of chemokine biosynthesis	4	0.00136782
					GO:0004500 dopamine beta-monooxygenase activity	3	0.028832		GO:0048662 negative regulation of smooth muscle cell proliferation	4	0.00136782
					GO:0046966 thyroid hormone receptor binding	3	0.028832		GO:0070198 protein localization to telomere	4	0.00136782
					GO:0004697 protein kinase C activity	3	0.028832		GO:0001967 suckling behavior	4	0.00365944
					GO:0005154 epidermal growth factor receptor binding	3	0.0376071		GO:0007617 mating behavior	4	0.00365944
					GO:0004396 hexokinase activity	3	0.0475771		GO:0002474 antigen processing and presentation of peptide antigen via MHC class I	4	0.00365944
					GO:0030729 acetoacetate-CoA ligase activity	2	0.0049655		GO:0035094 response to nicotine	4	0.00365944
					GO:0016625 oxidoreductase activity, acting on the aldehyde or oxo group of donors, iron-sulfur protein as acceptor	2	0.0049655		GO:0031398 positive regulation of protein ubiquitination	4	0.00543178
					GO:0048155 S100 alpha binding	2	0.0049655		GO:0045351 interferon type I biosynthesis	4	0.00543178
					GO:0035173 histone kinase activity	2	0.0049655		GO:0043330 response to exogenous dsRNA	4	0.00543178
					GO:0003858 3-hydroxybutyrate dehydrogenase activity	2	0.0049655		GO:0006548 histidine catabolism	4	0.00769724
					GO:0033612 receptor serine/threonine kinase binding	2	0.0049655		GO:0050715 positive regulation of cytokine secretion	4	0.00769724
					GO:0005521 lamin binding	2	0.0049655		GO:0007032 endosome organization and biogenesis	4	0.00769724
					GO:0005129 granulocyte macrophage colony-stimulating factor receptor binding	2	0.0049655		GO:0000381 regulation of alternative nuclear mRNA splicing, via spliceosome	4	0.0105053
					GO:0003978 UDP-glucose 4-epimerase activity	2	0.0049655		GO:0042438 melanin biosynthesis	4	0.0105053
					GO:0004342 glucosamine-6-phosphate deaminase activity	2	0.0049655		GO:0045931 positive regulation of progression through mitotic cell cycle	4	0.0138988
					GO:0008048 calcium sensitive guanylate cyclase activator activity	2	0.0049655		GO:0051607 defense response to virus	4	0.0138988
					GO:0030249 guanylate cyclase regulator activity	2	0.0049655		GO:0006614 SRP-dependent cotranslational protein targeting to membrane	4	0.0138988
					GO:0004385 guanylate kinase activity	2	0.0049655		GO:0006268 DNA unwinding during replication	4	0.0138988
					GO:0004920 interleukin-10 receptor activity	2	0.0049655		GO:0046579 positive regulation of Ras protein signal transduction	4	0.0179138
					GO:0042164 interleukin-12 alpha subunit binding	2	0.0049655		GO:0009396 folic acid and derivative biosynthesis	4	0.0225793
					GO:0004687 myosin light chain kinase activity	2	0.0049655		GO:0016525 negative regulation of angiogenesis	4	0.0279173
					GO:0004816 asparagine-tRNA ligase activity	2	0.0049655		GO:0009749 response to glucose stimulus	4	0.0339429
					GO:0008139 nuclear localization sequence binding	2	0.0049655		GO:0032869 cellular response to insulin stimulus	4	0.0339429
					GO:0042809 vitamin D receptor binding	2	0.0049655		GO:0045766 positive regulation of angiogenesis	4	0.0339429
					GO:0004503 monophenol monooxygenase activity	2	0.0049655		GO:0000209 protein polyubiquitination	4	0.0339429
					GO:0030296 protein tyrosine kinase activator activity	2	0.0141971		GO:0032755 positive regulation of interleukin-6 production	4	0.0339429
					GO:0003997 acyl-CoA oxidase activity	2	0.0141971		GO:0006826 iron ion transport	4	0.0339429
					GO:0004013 adenosylhomocysteinase activity	2	0.0141971		GO:0050873 brown fat cell differentiation	4	0.0480846
					GO:0015643 toxin binding	2	0.0141971		GO:0006506 GPI anchor biosynthesis	4	0.0480846
					GO:0004663 Rab-protein geranylgeranyltransferase activity	2	0.0141971		GO:0055007 cardiac muscle cell differentiation	4	0.0480846
					GO:0003883 CTP synthase activity	2	0.0141971		GO:0042840 D-glucuronate catabolism	3	0.000349679
					GO:0031708 endothelin B receptor binding	2	0.0141971		GO:0048669 collateral sprouting in the absence of injury	3	0.000349679
					GO:0035259 glucocorticoid receptor binding	2	0.0141971		GO:0016572 histone phosphorylation	3	0.000349679
					GO:0008424 glycoprotein 6-alpha-L-fucosyltransferase activity	2	0.0141971		GO:0007288 sperm axoneme assembly	3	0.000349679
					GO:0046921 alpha(1,6)-fucosyltransferase activity	2	0.0141971		GO:0045077 negative regulation of interferon-gamma biosynthesis	3	0.000349679
					GO:0004347 glucose-6-phosphate isomerase activity	2	0.0141971		GO:0031508 centric heterochromatin formation	3	0.000349679
					GO:0004459 L-lactate dehydrogenase activity	2	0.0141971		GO:0006788 heme oxidation	3	0.000349679
					GO:0008301 DNA bending activity	2	0.0141971		GO:0031581 hemidesmosome assembly	3	0.000349679
					GO:0008705 methionine synthase activity	2	0.0141971		GO:0022617 extracellular matrix disassembly	3	0.000349679
					GO:0019871 sodium channel inhibitor activity	2	0.0141971		GO:0033993 response to lipid	3	0.000349679
					GO:0030515 snoRNA binding	2	0.0141971		GO:0046185 aldehyde catabolism	3	0.00132487
					GO:0004613 phosphoenolpyruvate carboxykinase (GTP) activity	2	0.0141971		GO:0006378 mRNA polyadenylation	3	0.00132487
					GO:0008475 procollagen-lysine 5-dioxygenase activity	2	0.0141971		GO:0016199 axon midline choice point recognition	3	0.00132487
					GO:0019855 calcium channel inhibitor activity	2	0.0141971		GO:0051563 smooth endoplasmic reticulum calcium ion homeostasis	3	0.00132487
					GO:0008479 queuine tRNA-ribosyltransferase activity	2	0.0141971		GO:0045906 negative regulation of vasoconstriction	3	0.00132487
					GO:0033897 ribonuclease T2 activity	2	0.0141971		GO:0014916 regulation of lung blood pressure	3	0.00132487
					GO:0004510 tryptophan 5-monooxygenase activity	2	0.0141971		GO:0051712 positive regulation of killing of cells of another organism	3	0.00132487
					GO:0003994 aconitate hydratase activity	2	0.0270694		GO:0033141 positive regulation of peptidyl-serine phosphorylation of STAT protein	3	0.00132487
					GO:0004017 adenylate kinase activity	2	0.0270694		GO:0035234 germ cell programmed cell death	3	0.00132487
					GO:0004030 aldehyde dehydrogenase [NAD(P)+] activity	2	0.0270694		GO:0034142 toll-like receptor 4 signaling pathway	3	0.00132487
					GO:0030676 Rac guanyl-nucleotide exchange factor activity	2	0.0270694		GO:0018106 peptidyl-histidine phosphorylation	3	0.00132487
					GO:0005499 vitamin D binding	2	0.0270694		GO:0019853 L-ascorbic acid biosynthesis	3	0.00313796
					GO:0030332 cyclin binding	2	0.0270694		GO:0002481 antigen processing and presentation of exogenous protein antigen via MHC class Ib, TAP-dependent	3	0.00313796
					GO:0042132 fructose-bisphosphatase activity	2	0.0270694		GO:0060347 heart trabecula formation	3	0.00313796
					GO:0004156 dihydropteroate synthase activity	2	0.0270694		GO:0007097 nuclear migration	3	0.00313796
					GO:0008898 homocysteine S-methyltransferase activity	2	0.0270694		GO:0002860 positive regulation of natural killer cell mediated cytotoxicity directed against tumor cell target	3	0.00313796
					GO:0004060 arylamine N-acetyltransferase activity	2	0.0270694		GO:0031642 negative regulation of myelination	3	0.00313796
					GO:0046934 phosphatidylinositol-4,5-bisphosphate 3-kinase activity	2	0.0270694		GO:0034446 substrate adhesion-dependent cell spreading	3	0.00313796
					GO:0004645 phosphorylase activity	2	0.0270694		GO:0048484 enteric nervous system development	3	0.00313796
					GO:0017091 AU-specific RNA binding	2	0.0270694		GO:0000085 G2 phase of mitotic cell cycle	3	0.00594705
					GO:0035197 siRNA binding	2	0.0270694		GO:0031503 protein complex localization	3	0.00594705
					GO:0030350 iron-responsive element binding	2	0.0430237		GO:0030889 negative regulation of B cell proliferation	3	0.00594705
					GO:0015250 water channel activity	2	0.0430237		GO:0042511 positive regulation of tyrosine phosphorylation of Stat1 protein	3	0.00594705
					GO:0017162 aryl hydrocarbon receptor binding	2	0.0430237		GO:0050718 positive regulation of interleukin-1 beta secretion	3	0.00594705
					GO:0031593 polyubiquitin binding	2	0.0430237		GO:0000281 cytokinesis after mitosis	3	0.00594705
					GO:0005007 fibroblast growth factor receptor activity	2	0.0430237		GO:0006878 copper ion homeostasis	3	0.00986405
					GO:0004420 hydroxymethylglutaryl-CoA reductase (NADPH) activity	2	0.0430237		GO:0051124 synaptic growth at neuromuscular junction	3	0.00986405
					GO:0004884 ecdysteroid hormone receptor activity	2	0.0430237		GO:0002690 positive regulation of leukocyte chemotaxis	3	0.00986405
					GO:0004931 ATP-gated cation channel activity	2	0.0430237		GO:0019430 removal of superoxide radicals	3	0.00986405
					GO:0003847 1-alkyl-2-acetylglycerophosphocholine esterase activity	2	0.0430237		GO:0006925 inflammatory cell apoptosis	3	0.00986405
					GO:0004719 protein-L-isoaspartate (D-aspartate) O-methyltransferase activity	2	0.0430237		GO:0048304 positive regulation of isotype switching to IgG isotypes	3	0.00986405
					GO:0008177 succinate dehydrogenase (ubiquinone) activity	2	0.0430237		GO:0030224 monocyte differentiation	3	0.00986405
					GO:0015321 sodium-dependent phosphate transporter activity	2	0.0430237		GO:0043536 positive regulation of blood vessel endothelial cell migration	3	0.0149618
									GO:0060271 cilium morphogenesis	3	0.0149618
									GO:0003085 negative regulation of systemic arterial blood pressure	3	0.0149618
									GO:0051044 positive regulation of membrane protein ectodomain proteolysis	3	0.0149618
									GO:0050919 negative chemotaxis	3	0.0149618
									GO:0055003 cardiac myofibril assembly	3	0.0212802
									GO:0010460 positive regulation of heart rate	3	0.0212802
									GO:0001916 positive regulation of T cell mediated cytotoxicity	3	0.0212802
									GO:0007520 myoblast fusion	3	0.0212802
									GO:0006906 vesicle fusion	3	0.0212802
									GO:0045078 positive regulation of interferon-gamma biosynthesis	3	0.0212802
									GO:0006546 glycine catabolism	3	0.0212802
									GO:0032088 inhibition of NF-kappaB transcription factor	3	0.0212802
									GO:0006777 Mo-molybdopterin cofactor biosynthesis	3	0.0212802
									GO:0030851 granulocyte differentiation	3	0.0212802
									GO:0007176 regulation of epidermal growth factor receptor activity	3	0.028832
									GO:0040015 negative regulation of body size	3	0.028832
									GO:0001836 release of cytochrome c from mitochondria	3	0.028832
									GO:0045084 positive regulation of interleukin-12 biosynthesis	3	0.028832
									GO:0001662 behavioral fear response	3	0.0376071
									GO:0048070 regulation of developmental pigmentation	3	0.0376071
									GO:0006749 glutathione metabolism	3	0.0376071
									GO:0051384 response to glucocorticoid stimulus	3	0.0376071
									GO:0006415 translational termination	3	0.0376071
									GO:0050853 B cell receptor signaling pathway	3	0.0376071
									GO:0008206 bile acid metabolism	3	0.0376071
									GO:0006817 phosphate transport	3	0.0376071
									GO:0030071 regulation of mitotic metaphase/anaphase transition	3	0.0475771
									GO:0006200 ATP catabolism	3	0.0475771
									GO:0030903 notochord development	3	0.0475771
									GO:0045741 positive regulation of epidermal growth factor receptor activity	2	0.0049655
									GO:0001987 vasoconstriction of artery during baroreceptor response to lowering of blood pressure	2	0.0049655
									GO:0045818 negative regulation of glycogen catabolism	2	0.0049655
									GO:0045819 positive regulation of glycogen catabolism	2	0.0049655
									GO:0048386 positive regulation of retinoic acid receptor signaling pathway	2	0.0049655
									GO:0002355 detection of tumor cell	2	0.0049655
									GO:0021589 cerebellum structural organization	2	0.0049655
									GO:0021813 cell-cell adhesion involved in neuronal-glial interactions involved in cerebral cortex glial-mediated radial cell migration	2	0.0049655
									GO:0021942 radial glia guided migration of Purkinje cell	2	0.0049655
									GO:0006463 steroid hormone receptor complex assembly	2	0.0049655
									GO:0035054 embryonic heart tube anterior/posterior pattern formation	2	0.0049655
									GO:0002740 negative regulation of cytokine secretion during immune response	2	0.0049655
									GO:0002826 negative regulation of T-helper 1 type immune response	2	0.0049655
									GO:0002904 positive regulation of B cell apoptosis	2	0.0049655
									GO:0030886 negative regulation of myeloid dendritic cell activation	2	0.0049655
									GO:0033026 negative regulation of mast cell apoptosis	2	0.0049655
									GO:0006421 asparaginyl-tRNA aminoacylation	2	0.0049655
									GO:0046327 glycerol biosynthesis from pyruvate	2	0.0049655
									GO:0006272 leading strand elongation	2	0.0049655
									GO:0046604 positive regulation of mitotic centrosome separation	2	0.0049655
									GO:0045738 negative regulation of DNA repair	2	0.0049655
									GO:0031129 inductive cell-cell signaling	2	0.0049655
									GO:0031627 telomeric loop formation	2	0.0049655
									GO:0042489 negative regulation of odontogenesis (sensu Vertebrata)	2	0.0049655
									GO:0009816 defense response to bacterium, incompatible interaction	2	0.0049655
									GO:0031659 G1/S-specific positive regulation of cyclin-dependent protein kinase activity	2	0.0141971
									GO:0001996 positive regulation of heart contraction rate by epinephrine-norepinephrine	2	0.0141971
									GO:0001997 increased strength of heart contraction by epinephrine-norepinephrine	2	0.0141971
									GO:0001675 acrosome formation	2	0.0141971
									GO:0010613 positive regulation of cardiac muscle hypertrophy	2	0.0141971
									GO:0033578 protein amino acid glycosylation in Golgi	2	0.0141971
									GO:0018242 protein amino acid O-linked glycosylation via serine	2	0.0141971
									GO:0018243 protein amino acid O-linked glycosylation via threonine	2	0.0141971
									GO:0006750 glutathione biosynthesis	2	0.0141971
									GO:0002755 MyD88-dependent toll-like receptor signaling pathway	2	0.0141971
									GO:0042832 defense response to protozoan	2	0.0141971
									GO:0051045 negative regulation of membrane protein ectodomain proteolysis	2	0.0141971
									GO:0019642 anaerobic glycolysis	2	0.0141971
									GO:0006930 substrate-bound cell migration, cell extension	2	0.0141971
									GO:0021592 fourth ventricle development	2	0.0141971
									GO:0021678 third ventricle development	2	0.0141971
									GO:0032364 oxygen homeostasis	2	0.0141971
									GO:0010766 negative regulation of sodium ion transport	2	0.0141971
									GO:0007253 cytoplasmic sequestering of NF-kappaB	2	0.0141971
									GO:0045746 negative regulation of Notch signaling pathway	2	0.0141971
									GO:0008616 queuosine biosynthesis	2	0.0141971
									GO:0021800 cerebral cortex tangential migration	2	0.0141971
									GO:0042427 serotonin biosynthesis	2	0.0141971
									GO:0032510 endosome to lysosome transport via multivesicular body sorting pathway	2	0.0141971
									GO:0032722 positive regulation of chemokine production	2	0.0270694
									GO:0045600 positive regulation of fat cell differentiation	2	0.0270694
									GO:0060296 regulation of cilium beat frequency involved in ciliary motility	2	0.0270694
									GO:0001955 blood vessel maturation	2	0.0270694
									GO:0060084 synaptic transmission involved in micturition	2	0.0270694
									GO:0006890 retrograde vesicle-mediated transport, Golgi to ER	2	0.0270694
									GO:0045608 negative regulation of auditory receptor cell differentiation	2	0.0270694
									GO:0060155 platelet dense granule organization	2	0.0270694
									GO:0003100 regulation of systemic arterial blood pressure by endothelin	2	0.0270694
									GO:0031282 regulation of guanylate cyclase activity	2	0.0270694
									GO:0006346 methylation-dependent chromatin silencing	2	0.0270694
									GO:0045019 negative regulation of nitric oxide biosynthesis	2	0.0270694
									GO:0032695 negative regulation of interleukin-12 production	2	0.0270694
									GO:0032715 negative regulation of interleukin-6 production	2	0.0270694
									GO:0045636 positive regulation of melanocyte differentiation	2	0.0270694
									GO:0001778 plasma membrane repair	2	0.0270694
									GO:0021670 lateral ventricle development	2	0.0270694
									GO:0010512 negative regulation of phosphatidylinositol biosynthetic process	2	0.0270694
									GO:0010544 negative regulation of platelet activation	2	0.0270694
									GO:0007064 mitotic sister chromatid cohesion	2	0.0270694
									GO:0032367 intracellular cholesterol transport	2	0.0270694
									GO:0045599 negative regulation of fat cell differentiation	2	0.0430237
									GO:0010800 positive regulation of peptidyl-threonine phosphorylation	2	0.0430237
									GO:0010614 negative regulation of cardiac muscle hypertrophy	2	0.0430237
									GO:0043552 positive regulation of phosphoinositide 3-kinase activity	2	0.0430237
									GO:0010390 histone monoubiquitination	2	0.0430237
									GO:0033523 histone H2B ubiquitination	2	0.0430237
									GO:0000080 G1 phase of mitotic cell cycle	2	0.0430237
									GO:0043043 peptide biosynthesis	2	0.0430237
									GO:0048755 branching morphogenesis of a nerve	2	0.0430237
									GO:0009086 methionine biosynthesis	2	0.0430237
									GO:0032410 negative regulation of transporter activity	2	0.0430237
									GO:0006968 cellular defense response	2	0.0430237
									GO:0001514 selenocysteine incorporation	2	0.0430237
									GO:0032206 positive regulation of telomere maintenance	2	0.0430237
									GO:0045356 positive regulation of interferon-alpha biosynthesis	2	0.0430237
									GO:0045359 positive regulation of interferon-beta biosynthesis	2	0.0430237
