# Supplementary material for: High-Throughput Sequencing Reveals Hypothalamic MicroRNAs as Novel Partners Involved in Timing the Rapid Development of Chicken (Gallus gallus) Gonads
Source: PLoS One. 2015 Jun 10;10(6):e0129738. doi: 10.1371/journal.pone.0129738 (PMC4465036; doi:10.1371/journal.pone.0129738)
Supplement: S6 Table — (XLS) [file pone.0129738.s006.xls]

## Sheet: S6 Table
S6 Table KEGG analysis of the putative target genes
	Pathway	Count	p-Value
	MAPK signaling pathway	40	3.26374e-22
	Ubiquitin mediated proteolysis	27	1.67209e-17
	Cell cycle	22	2.46986e-14
	Purine metabolism	22	9.7139e-13
	Calcium signaling pathway	22	1.23232e-10
	Wnt signaling pathway	21	5.44398e-11
	Apoptosis	19	2.1454e-14
	ErbB signaling pathway	15	2.69527e-09
	Glycolysis / Gluconeogenesis	14	1.11397e-11
	Jak-STAT signaling pathway	14	3.80395e-06
	mTOR signaling pathway	13	6.27038e-11
	SNARE interactions in vesicular transport	12	3.16662e-11
	VEGF signaling pathway	12	5.15649e-08
	Starch and sucrose metabolism	11	3.96233e-11
	DNA polymerase	10	3.62744e-09
	Basal transcription factors	9	1.35376e-08
	Fatty acid metabolism	9	1.26469e-07
	Proteasome	9	3.15032e-07
	N-Glycan biosynthesis	9	7.10661e-07
	Aminosugars metabolism	8	4.87626e-08
	Pyruvate metabolism	8	2.97951e-06
	Aminoacyl-tRNA biosynthesis	8	7.72658e-06
	Glycerophospholipid metabolism	8	6.03977e-05
	Pyrimidine metabolism	8	0.00110244
	Oxidative phosphorylation	8	0.0142629
	Porphyrin and chlorophyll metabolism	7	6.73671e-07
	Glutamate metabolism	7	6.73671e-07
	Pentose phosphate pathway	7	1.47687e-06
	Alanine and aspartate metabolism	7	5.5106e-06
	Galactose metabolism	7	5.5106e-06
	Glutathione metabolism	7	2.05365e-05
	Lysine degradation	7	8.68753e-05
	Inositol phosphate metabolism	7	0.000270637
	p53 signaling pathway	7	0.000866715
	Phosphatidylinositol signaling system	7	0.00182001
	TGF-beta signaling pathway	7	0.00373645
	Non-homologous end-joining	6	4.96393e-07
	Histidine metabolism	6	1.7027e-05
	Base excision repair	6	3.1173e-05
	Propanoate metabolism	6	5.34848e-05
	Butanoate metabolism	6	8.70199e-05
	Citrate cycle (TCA cycle)	6	8.70199e-05
	Drug metabolism - other enzymes	6	0.000135451
	Tyrosine metabolism	6	0.000203081
	Glycine, serine and threonine metabolism	6	0.000490104
	Notch signaling pathway	6	0.0013312
	Regulation of autophagy	5	0.000133592
	Homologous recombination	5	0.000372502
	Metabolism of xenobiotics by cytochrome P450	5	0.000464549
	O-Glycan biosynthesis	5	0.000698747
	Nucleotide excision repair	5	0.00193268
	Sphingolipid metabolism	5	0.00223598
	Glycerolipid metabolism	5	0.00294425
	Valine, leucine and isoleucine degradation	5	0.00335327
	Hedgehog signaling pathway	5	0.0074287
	Cysteine metabolism	4	4.67788e-05
	Reductive carboxylate cycle (CO2 fixation)	4	0.000205509
	Phenylalanine metabolism	4	0.000581045
	Androgen and estrogen metabolism	4	0.00100818
	Selenoamino acid metabolism	4	0.00128797
	beta-Alanine metabolism	4	0.0016178
	Biosynthesis of steroids	4	0.0016178
	Folate biosynthesis	4	0.00200202
	Methionine metabolism	4	0.00244497
	Drug metabolism - cytochrome P450	4	0.00488692
	Retinol metabolism	4	0.00656472
	Arginine and proline metabolism	4	0.0075305
	ABC transporters - General	4	0.00858525
	Fructose and mannose metabolism	4	0.00858525
	Tryptophan metabolism	4	0.0169418
	Limonene and pinene degradation	3	0.00184902
	Benzoate degradation via CoA ligation	3	0.00258407
	Riboflavin metabolism	3	0.00347604
	Keratan sulfate biosynthesis	3	0.00576719
	Urea cycle and metabolism of amino groups	3	0.0105778
	Glycosaminoglycan degradation	3	0.0105778
	Biosynthesis of unsaturated fatty acids	3	0.0125685
	Bile acid biosynthesis	3	0.0147586
	Glycosphingolipid biosynthesis - lactoseries	3	0.0147586
	Ether lipid metabolism	3	0.0357756
	Caffeine metabolism	2	0.00809761
	Thiamine metabolism	2	0.00809761
	Synthesis and degradation of ketone bodies	2	0.0119113
	Taurine and hypotaurine metabolism	2	0.0119113
	Nucleotide sugars metabolism	2	0.0119113
	Alkaloid biosynthesis I	2	0.0119113
	Fatty acid elongation in mitochondria	2	0.0163537
	Alkaloid biosynthesis II	2	0.0163537
	Ascorbate and aldarate metabolism	2	0.0213849
	Phenylalanine, tyrosine and tryptophan biosynthesis	2	0.0269666
	Protein export	2	0.0269666
	Pantothenate and CoA biosynthesis	2	0.0330622
	Glycosphingolipid biosynthesis - globoseries	2	0.0396369
	Pentose and glucuronate interconversions	2	0.0466575
	Atrazine degradation	1	0.0293241
